# Supplementary material for: Evaluation of the contribution of trio-exome sequencing in selected prenatal indications
Source: Front Genet. 2026 May 11;17:1761449. doi: 10.3389/fgene.2026.1761449 (PMC13198924; doi:10.3389/fgene.2026.1761449)
Supplement: Supplementary file 1 [file Table2.xlsx]

## Sheet: Feuil1
ID patient	Echographic sex	Discovery term (WA)	Ultrasound signs	Family History	Indication	Inclusion term (WA)	Gene	Chr	NM_	c.	p.	ACMG class	ClinVar	Transmission	Inheritance	Status	Results term (WA)	Pregnancy outcome (WA)
001-009	M	21	Retrognathism, cleft palate, Left pyelo at 8 mm		Polymalformative syndromes	25+3											43+3	Birth at 26
001-010	M	23	Left kidney not found, thickening of frontal subcutaneous teguments, dolichocephaly		Polymalformative syndromes	31+3											38+6	Birth at 34
008-008	M	14	Tetralogy of Fallot, subaortic IVC, straddled aorta		Polymalformative syndromes	30+6											38+2	Birth at 39
001-011	M	12	Hygroma colli (3.7mm), bilateral cleft lip and palate, tetralogy of Fallot		Polymalformative syndromes	17+5	CHD7	8	NM_017780.4	c.2097-2A>G	p.?	4	VCV001198860.7	AD	de novo	Heterozygote	28+4	TP at 19 CHARGE like phenotype
001-013	M	13	Hygroma colli (3.8 mm), bilateral symmetrical hydrocephalus, acqueductal stenosis		Polymalformative syndromes	17	QRICH1	3	NM_017730.3	c.1647C>G	p.(Tyr549*)	4	/	AD	de novo	Heterozygote	34	TP at 19+2 Polymalformative phenotype
001-014	M	22	Bilateral choroid plexus cysts, widening of the sylvian valley, cerebellar hypoplasia, heart disease, retrognathism, facial dysmorphia		Polymalformative syndromes	25+6	ALG3 ALG3 LZTR1	3 3 22	NM_005787.6 NM_005787.6 NM_006767.3	c.1057A>C c.1237C>T c.1778_1784del	p.(Ser353Arg) p.(His413Tyr) p.(Gln593Argfs*5)	3 3 3	/	AR AR	mat pat mat	Compound heterozygote Compound heterozygote Heterozygote	41+5	TP at 28 No CDG syndrome
001-015	M	29	Hygroma colli (3.7mm), severe hypotrophy, microphthalmia, bilateral cleft lip and palate, tetralogy of Fallot		Polymalformative syndromes	30+3	CHD7	8	NM_017780.4	c.6157C>T	p.(Arg2053*)	5	VCV000158307.44	AD	de novo	Heterozygote	38+6	TP at 31 CHARGE like phenotype
008-011	M	13	Hygroma colli, complete atrioventricular canal with small ventricular septal defect, intrauterine growth retardation, short corpus callosum, low implanted ears, hypoplastic and hyperechogenic kidneys, malposition of the right foot, sexual differentiation disorder		Polymalformative syndromes	20+4	DHCR7	11	NM_001360.2	c.440G>A	p.(Gly147Asp)	5	VCV000381657.22	AR	mat + pat	Homozygote	29+4	TP at 22 Polymalformative phenotype
007-003	F	24	Agenesis of the corpus callosum, bilateral hydrocephalus, right clubfoot, single umbilical artery		Polymalformative syndromes	29+4											39+4	TP at 34
001-018	M	18	Facial dysmorphism, malpositioned feet		Polymalformative syndromes	29+6											35+1	Birth at 38 Neonatal death
005-009	F	26	Intrauterine growth retardation, hydrocephalus, hyperechogenic kidneys, single umbilical artery		Polymalformative syndromes	26											33+1	Birth at 36
001-019	F	12	Diaphragmatic hernia		Polymalformative syndromes	22+3											28+2	TP et 29
007-005	M	12	Hygroma colli (4.7 mm), short long bones, spinal curvature anomaly		Polymalformative syndromes	22+3											26+1	Birth at 24
001-020	F	22	Club feet, receding forehead, cleft palate		Polymalformative syndromes	27+2											31+1	Birth at 40+4
009-003	F (but 46,XY)	33	Short femur, disorder of sexual development		Polymalformative syndromes	33+6											36+6	Birth at 39
009-004	M	29	Atrioventricular valve misalignment, dilatation of the left coronary sinus, hydramnios, underdeveloped genital bud, empty bursae		Polymalformative syndromes	30+5	CHD7	8	NM_017780.4	c.469C>T	p.(Arg157*)	5	VCV000195321.26	AD	de novo	Heterozygote	38+4	TP at 34
001-022	F	30	Diaphragmatic hernia		Polymalformative syndromes	32+3											37	Birth at 35+6
009-005	M	19	Severe intrauterine growth retardation, intestinal hyperechogenicity, choroid plexus cysts, oligohydramnios		Polymalformative syndromes	23+4											42+5	TP at 23
007-007	F	12	NA		Polymalformative syndromes	26											31	Birth at 39
001-024	F	13	Hygroma colli, bilateral hydrothorax		Polymalformative syndromes	23	LZTR1	22	NM_006767.4	c.1234C>T	p.(Arg412Cys)	3	VCV000373089.40	AD	de novo	Heterozygote	39+4	Birth at 23+6 Neonatal death
009-007	M	26	Hygroma colli 4mm, normal biometrics, both feet talus, left hand in permanent palmar flexion, spine with unusual curvature, reduced active foetal movements		Polymalformative syndromes	29+3	CHRNG	2	NM_005199.5	c.459dup	p.(Val154Serfs*24)	5	VCV000449338.28	AR	mat + pat	Homozygote	NA	NA
009-006	M	27	Atrio ventricular septal defect, asymmetry of the heart chambers, intestinal hyperechogenicity		Polymalformative syndromes	30+4											36+6	Birth at 40
009-008	F	21	Left hydrothorax, head circumference <4th perc, femur <1st perc, thick anechoic occipital subcutaneous tissue (5.3mm).		Polymalformative syndromes	23+1	KMT2D	12	NM_003482.4	c.16391C>T	p.(Thr5464Met)	4	VCV000007539.6	AD	de novo	Heterozygote	34	TP at 28
001-028	M	22	Unilateral ventricular dilatation, long philtrum		Polymalformative syndromes	27+6											33+6	Birth at 40
001-030	F	25	Intrauterine growth retardation, bilateral symmetrical hydrocephalus		Polymalformative syndromes	30+1											35+1	Birth at 32+6
001-031	F	26	Malposition of the great vessels, ventricular septal defect, hypotrophy		Polymalformative syndromes	29+6											35+6	FDIU at 32+2
001-032	F	13	Hygroma colli, severe hypotrophia (4.9 mm)		Polymalformative syndromes	25+3	DDX3X	X	NM_001193416.3	c.1703C>T	p.(Pro568Leu)	5	VCV000375367.36	X-linked dominant	de novo	Hemizygote	31+3	TP at 32+6
001-004	M	21	Hygroma colli (8 mm), bilateral nephromegaly with micropolycystic appearance, hydroamnios, pericardial effusion	Normal renal ultrasound in both parents	Large hyperechogenic kidneys	25+5	PKD1 PKD1	16	NM_001009944.3	c.2534T>C c.11602A>G	p.(Leu845Ser) p.(Thr3868Ala)	5 3	VCV000008206.19 VCV003306840.1	AD AD	de novo mat	Heterozygote Heterozygote	30+6	Birth at 41 Neonatal death
004-001	F	23	Hyperechogenic kidneys, good corticomedullary differentiation, thin layer of pericardial effusion without heart disease	Normal renal ultrasound in the father	Large hyperechogenic kidneys	26+1	PKD1	16	NM_001009944.3	c.11948T>A	p.(Leu3983Gln)	3	/	AD	pat	Heterozygote	33+2	Birth at 39
001-005	M	23	Large hyperechogenic kidneys		Large hyperechogenic kidneys	24+5	PKD2	4	NM_000297.4	c.2725G>C	p.(Val909Leu)	3	/	AD	de novo	Heterozygote	30+3	Birth at 41 Postnatal nephromegaly
005-001	M	16	Large blader		Large hyperechogenic kidneys	17+1											21	TP at 17
001-007	M	32	Large hyperechogenic kidneys		Large hyperechogenic kidneys	33+6											40+2	Birth at 39
008-002	F	18	Polycystic kidneys, anamniosis		Large hyperechogenic kidneys	21+6											35+2	TP at 22
008-003	M	22	Large hyperechogenic kidneys with macrocysts. Right unilateral cerebral ventricular dilatation + midline deviation. Anamniosis and pericardial effusion slide		Large hyperechogenic kidneys	27+1	CEP290 CEP290	12	NM_025114.3	c.5493del c.1078C>T	p.(Ala1832Profs*19) p.(Arg360*)	5 5	VCV000056739.44 VCV000530911.22	AR	pat mat	Compound heterozygote Compound heterozygote	36+2	TP at 27 Meckel like phenotype
008-004	F	25	Pyloric dilatation, left megaureter on probable upper pole duplication		Large hyperechogenic kidneys	28+2											36+4	Birth at 37
003-003	M	24	Bilateral nephromegaly with dedifferentiated kidneys. Postaxial hexadactyly left hand		Large hyperechogenic kidneys	24+5	BBS1	11	NM_024649.5	c.1169T>G	p.(Met390Arg)	5	VCV000012143.128	AR	mat + pat	Homozygote	33+5	Birth at 40 1st months without particularity
005-004	M	14	Hypertrophy with bilateral renal hyperechogenicity and bilateral pyelectasis		Large hyperechogenic kidneys	15+6											28+1	TP at 17
005-008	M	18	Bilateral multicystic renal dysplasia with hyperechogenic kidneys. Normal fluid volume. Small bladder. Hypertelorism, bilateral varus feet.		Large hyperechogenic kidneys	19+3											25	TP at 23
006-002	F	23	NA		Large hyperechogenic kidneys	25+6											NA	NA
001-026	F	22	NA		Large hyperechogenic kidneys	24+5											33+5	Birth at 39
005-012	M	18	NA		Large hyperechogenic kidneys	19+5											35+4	TP at 19
006-003	F	28	Large hyperechogenic kidneys	Normal renal ultrasound in both parents	Large hyperechogenic kidneys	28+1	HNF1B	17	NM_000458.4	c.[-175-?_*942+?]	p.[0]	5	/	AD	NA	Heterozygote	NA	NA
005-013	F	24	NA		Large hyperechogenic kidneys	24											30+2	TP at 25
002-004	M	20	Unilateral renal dysplasia with cysts		Large hyperechogenic kidneys	24+6											NA	Birth at 38
001-001	M	24	Arachnoid cyst, partial hypoplasia of the cerebellar vermis		Vermian Hypoplasia	29+2											37+2	Birth at 41
003-001	M	22	Posterior fossa anomaly: small vermis, slight unilateral left ventriculomegaly.		Vermian Hypoplasia	24+1	PIK3R2	19	NM_005027.4	c.1054T>C	p.(Phe352Leu)	4	/	AD	de novo	Heterozygote	29+2	TP at 34
008-001	NA	26	Microcephaly (<1st percentile), cerebellar hypoplasia (<1st percentile), slightly enlarged cavum		Vermian Hypoplasia	26+3											49+4	TP at 28
007-001	F	25	Partial agenesis of the corpus callosum with possible rhombencephalosynapsis, vermis not found, borderline ventriculomegaly secondary to cerebral morphological anomalies		Vermian Hypoplasia	27+6											39+5	TP at 29
008-006	F	22	Anasarca (ascite, pleural effusion, subcutaneous oedema), hypoplastic cerebellum, thick corpus callosum, malposition of the feet, no active movements		Vermian Hypoplasia	24+6	DYNC1H1	14	NM_001376.5	c.1738G>A	p.(Glu580Lys)	5	VCV000208862.2	AD	de novo	Heterozygote	34+3	TP at 28 Polymalformative phenotype
005-007	M	27	Isolated rhombencephalosynapsis, low medulla oblongata		Vermian Hypoplasia	27+4											33+4	TP at 28
001-021	F	22	Mega-large cistern, vermian hypoplasia		Vermian Hypoplasia	33+3	KIAA0586 KIAA0586	14	NM_001329943.3	c.392del c.586-2_1129del	p.(Arg131Lysfs*4) p.?	5 5	VCV000204593.90	AR	mat pat	Compound heterozygote Compound heterozygote	37+3	TP at 37
002-003	M	16	Vermian hypoplasia without cerebellopontine hypoplasia, open 4th ventricle (possible persistent Blake's pouch)		Vermian Hypoplasia	30	CREBBP	16	NM_004380.3	c.3832G>A	p.(Glu1278Lys)	5	VCV000009433.36	AD	de novo	Heterozygote	NA	TP at 34
001-025	F	21	Vermian Hypoplasia		Vermian Hypoplasia	24+1											29+1	TP at 29+2
001-033	F	18	Cccipital meningocele, vermis not visualised		Vermian Hypoplasia	18+3											26+3	TP at 22
001-029	M	25	Vermian Hypoplasia		Vermian Hypoplasia	28+1											38+4	Birth at 29
003-002	M	26	Microcephaly (< 3rd percentile) with simplified gyration and hypoplasia of the brainstem		Vermian Hypoplasia	28+1	ASPM ASPM	1	NM_018136.5	c.6919C>T c.3130dup	p.(Gln2307*) p.(Thr1044Asnfs*19)	5 5	VCV000632095.9	AR	mat pat	Compound heterozygote Compound heterozygote	39+1	TP at 30
009-001	F	18	Agenesis of corpus callosum		Agenesis of corpus callosum	27+6											32+5	Birth at 41
005-005	F	24	Interhemispheric cyst with complete agenesis of the corpus callosum. Associated images compatible with subependymal heterotopia		Agenesis of corpus callosum	27+4											32+4	TP at 32
005-006	M	23	Complete agenesis of the corpus callosum		Agenesis of corpus callosum	23+5											29+1	TP at 30
001-017	F	23	Agenesis of corpus callosum		Agenesis of corpus callosum	29	DCC	18	NM_005215.4	c.2689-1G>A	p.?	3	/	AD	mat	Heterozygote	34+5	Birth at 40+2
007-002	M	33	Agenesis of corpus callosum		Agenesis of corpus callosum	34											44+5	Birth at 38
007-004	M	22	Agenesis of corpus callosum		Agenesis of corpus callosum	26+3											33+2	Birth at 40
009-002	M	23	Possible interhemispheric cyst. The cavum of the septum pellucidum and the corpus callosum were not visualised.		Agenesis of corpus callosum	27											44+1	TP at 33
004-004	M	22	Agenesis of corpus callosum, abnormal gyration		Agenesis of corpus callosum	24											33+6	TP at 29
003-005	F	22	Complete agenesis of the corpus callosum and left superior vena cava, normal biometrics, slightly low-set ears and large, slightly wide posterior fossa cistern.	Normal brain MRI in asymptomatic father	Agenesis of corpus callosum	23+3	ARID1B DCC	6 18	NM_001374828.1 NM_005215.4	c.6353_6356del c.601C>T	p.(Tyr2118*) p.(Arg201*)	5 5	/	AD AD	de novo pat	Heterozygote Heterozygote	28+3	TP at 29 Coffin -Siris like phenotype
007-006	M	23	Partial agenesis of the corpus callosum		Agenesis of corpus callosum	29+1											35+1	TP at 30
008-009	F	31	Persistent cephalic subcutaneous oedema		Hygroma colli/generalized hydrops	31	TRIP4 MAST1	15 19	NM_016213.4 NM_014975.3	c.832C>T c.4423dup	p.(Arg278*) p.(Arg1475Profs*76)	5 3	VCV000224632.5	AR AD	mat+pat de novo	Homozygote Heterozygote	44+4	Birth at 35 Arthrogryposis, hypotonia
004-002	F	26	Generalized hydrops		Hygroma colli/generalized hydrops	26+4											34+4	TP at 26
001-012	M	12	Bonnevie Ulrich syndrome	Parental consanguinity	Hygroma colli/generalized hydrops	16+2	LZTR1	22	NM_006767.4	c.1942G>T	p.(Gly648Cys)	4	VCV001696415.4	AR	mat+pat	Homozygote	48+4	TP at 17 Polymalformative phenotype
001-016	M	18	Isolated ascites		Hygroma colli/generalized hydrops	26+5	THSD1	13	NM_018676.4	c.670C>T	p.(Arg224*)	3	VCV000190465.3	AD	de novo	Heterozygote	33+6	Birth at 39
005-010	F	12	Generalized hydrops		Hygroma colli/generalized hydrops	22+5											30	Birth at 41+2
002-002	M	12	Generalized hydrops		Hygroma colli/generalized hydrops	16+6											NA	TP at 22
001-027	F	12	Generalized hydrops		Hygroma colli/generalized hydrops	24+2											30+1	NA
009-009	F	13	Aortic bicuspidism with moderate ectasia		Hygroma colli/generalized hydrops	20+4											30+2	Birth at 41
001-002	F	23	Severe symmetrical bilateral triventricular hydrocephalus (size of ventricles = 23 mm)		Holoprosencephalia/others midline defects	25+4											35+6	TP at 25
001-003	F	16	Alobar holoprosencephaly, major dysmorphia, median cleft lip, heart disease (transposition of large vessels, single ventricle)		Holoprosencephalia/others midline defects	18+1											25	TP at 19
005-002	F	13	Alobar holoprosencephaly with a single anterior ventricular cavity and no midline. Hypotelorism		Holoprosencephalia/others midline defects	18+3											27+4	Birth at 39 Neonatal death
010-001	F	26	Microcephaly with cerebral and facial anomalies: midline anomaly, marked hyoptelorism with nasal relief anomaly and appearance compatible with alobar holoprosencephaly.		Holoprosencephalia/others midline defects	32+4											46+1	Birth at 39 Neonatal death
001-008	F	12	Holoprosencephaly , bilateral ventriculomegaly		Holoprosencephalia/others midline defects	15+3	ZIC2	13	NM_007129.5	c.998_999delinsCT	p.(Phe333Ser)	4	/	AD	de novo	Heterozygote	38+2	TP at 15 Semi-lobar holoprosencephaly
004-003	F	22	Distortion of the interhemispheric fissure, thin corpus callosum	Mirror movements in her mother, maternal grandmother and aunt	Holoprosencephalia/others midline defects	34	TUBB	6	NM_001293212.1	c.421C>T	p.(Arg141Trp)	3	VCV001207471.7	AD	mat	Heterozygote	40+3	Birth at 38
005-011	F	15	Single ventricle		Holoprosencephalia/others midline defects	18											27+5	Birth at 37+3 Neonatal death
006-001	F	31	Moderate ventriculomegaly, unilateral anophthalmia		Ophtalmologic issues	32+6	RHOA	3	NM_001664.4	c.139G>A	p.(Glu47Lys)	5	VCV000695069.13		de novo	Somatic mosaïc 13%	NA, after MA	TP at 33
001-006	F	28	Left microphtalmia		Ophtalmologic issues	32+4											40+3	Birth at 39
003-004	F	23	Asymmetry of the eyeballs, unilateral microphthalmia		Ophtalmologic issues	25											31	Birth at 38
008-007	F	27	Intrauterine growth retardation, microcephaly, simplified gyration		Abnormal gyration	28+6	PLK4 PLK4	4	NM_014264.5	c.1299_1303del c.2806A>C	p.(Phe433Leufs*6) p.(Thr936Pro)	5 4	VCV000162401.22	AR	mat pat	Compound heterozygote	33	Birth at 39 Postnatal abnormal gyration
001-023	M	32	Abnormal gyration		Abnormal gyration	33+1											36+1	Birth at 39
AD: Autosomal Dominant; AR: Autosomal Recessive; FDIU: Fetal Death In Utero; F: Female; M: Male; mat : maternal; pat : paternal; NA: Not Available; TP : Termination of Pregnancy; WA: Weeks of Amenorrhoea
